# Supplementary material for: Multifaceted Pollutant Removal by Salicornia brachiata: A Phytoremediation Approach
Source: Plants (Basel). 2025 Jun 26;14(13):1963. doi: 10.3390/plants14131963 (PMC12252013; doi:10.3390/plants14131963)
Supplement: Supplementary file 1 [file plants-14-01963-s001.zip]

Archive with 1 entries (1 files):
- plants-3695843-supplementary.pdf
